# Supplementary material for: Combinatorial Effects of miRNAs in HSV-2 Infection of Macrophages: An In Silico and In Vitro Integration Approach
Source: Vaccines (Basel). 2023 Sep 14;11(9):1488. doi: 10.3390/vaccines11091488 (PMC10537408; doi:10.3390/vaccines11091488)
Supplement: Supplementary file 1 [file vaccines-11-01488-s001.zip]

Archive with 2 entries (2 files):
- Supplementary Figures S1 - S7.pdf
- Supplementary Tables S1 - S10.pdf
